# Supplementary material for: Large-Scale Transcriptome Analysis of Retroelements in the Migratory Locust, Locusta migratoria
Source: PLoS One. 2012 Jul 6;7(7):e40532. doi: 10.1371/journal.pone.0040532 (PMC3391268; doi:10.1371/journal.pone.0040532)
Supplement: Table S2 — Control gene sets used to compare with the transcriptional activities of retroelements. (XLS) [file pone.0040532.s006.xls]

## Sheet: Sheet1
Table S2. Control gene sets used to compare with the transcriptional activities of retroelements.
Abbreviation	Control Genes
RpL32	Ribosomal protein L32
Actin	Actin-5C
SDHa	Succinate dehydrogenase
GAPDH	Glyceraldehyde-3P-dehydrogenase
EF1a	Elongation factor 1 alpha
AnnIX	Annexin IX
RP49	Ribosomal protein 49
TUBA1	Tubulin alpha 1
Ubi	Ubiquitin
A5B	ATP synthase subunit B
G6PD	Glucose-6-phosphate 1-dehydrogenase
Tbp	TATA-box-binding protein
PGK	Phosphoglycerokinase
GUS	β-Glucuronidase
TBP	TATA binding protein
RpL13A	Ribosomal protein L13a
Rps18	Ribosomal protein S18
YWHAQ	Tyrosine 3-monooxygenase
