# Supplementary material for: Large-Scale Transcriptome Analysis of Retroelements in the Migratory Locust, Locusta migratoria
Source: PLoS One. 2012 Jul 6;7(7):e40532. doi: 10.1371/journal.pone.0040532 (PMC3391268; doi:10.1371/journal.pone.0040532)
Supplement: Table S3 — Primer sequences used for RT-PCR validation experiments. (XLS) [file pone.0040532.s007.xls]

## Sheet: Sheet1
Table S3. Primer sequences used for RT-PCR validation experiments.
Primer ID	Primer Sequence
1094H_F	CGCCTCCTGACTAATATCCA
1094H_R	TACAATAAATTGCGAATCGTCAAC
1357H_F	TCCAGATAACCCGGAAGGTGTAAC
1357H_R	TGTAACCGCCCTCATGGTAAAAC
1361H_F	TTATCTCGGCGACTATATGTA
1361H_R	GCGCTTAACGTTCCTAGTATCAAA
1379H_F	CTGAAGGCCGACCCACGCATTATC
1379H_R	TAAGGAGGAAGTCATCGCGGAAGT
449H_F	AAGCTATTTGCCATTGACAATGTG
449H_R	TGTACTAACAGCAGAGCATGGGTC
561H_F	AGATACGAGCTTATGGAATAGG
561H_R	CTGCCATTCTTCACACCAACTAGA
703H_F	GCAGCTCTGAGCAAACGGGTCTC
703H_R	CGAGCCGAAGAATAAACGATGCTA
743H_F	ACCTTTTCAGGCCTCAGTCCAATG
743H_R	ACAAGAAACATATTGCGACCAAGC
885H_F	GGGTTGGAAAAGCTGGTAGAAGTC
885H_R	CACTGCATCCCTTTCATACCCT
